# Supplementary material for: Novel Technique for Confirmation of the Day of Ovulation and Prediction of Ovulation in Subsequent Cycles Using a Skin-Worn Sensor in a Population With Ovulatory Dysfunction: A Side-by-Side Comparison With Existing Basal Body Temperature Algorithm and Vaginal Core Body Temperature Algorithm
Source: Front Bioeng Biotechnol. 2022 Mar 4;10:807139. doi: 10.3389/fbioe.2022.807139 (PMC8931469; doi:10.3389/fbioe.2022.807139)
Supplement: Supplementary file 1 [file DataSheet1.xls]

## Sheet: Table S1
				Results
Method	Product	Method	Source	TP	TN	FP	FN	Accuracy	F Score	Method 5
Oral	Babycomp/Ladycomp	Confirmation	13	344		92	6	0.778281	0.875318
Oral	Bioself 2000	Confirmation	13	265		180	9	0.5837	0.737135
Oral	Cyclotest 2 Plus	Confirmation	13	282		108	2	0.719388	0.836795
Skin (Wrist)	Ava	Confirmation	14	Not Provided					0.78
Vaginal	OvulaRing	Confirmation	16	Not Provided				0.991		Progesterone
Vaginal	VS (OvuSense)	Confirmation	17-19	80	17	0	1	0.989796	0.993789
Vaginal	VS (OvuSense)	In-Cycle Prediction Day Before Ovulation	17-19	66	21	3	8	0.887755	0.923077
Vaginal	VS (OvuSense)	In-Cycle Prediction Day Of Ovulation	17-19	69	20	6	3	0.908163	0.938776
Sources
13	Freundl G, Godehardt E (2003)
14	Goodale BM, Shilaih M (2019)
15	Zhu TY, Rothenbühler M (2021)
16	Regidor PA, Kaczmarczyk M (2018)
17	Papaioannou S, Al Wattar BH (2013) Fertil Steril
18	Papaioannou S, Al Wattar BH (2013) J Obstet Gynaecol
19	Papaioannou S, Delkos D (2014)
Statistical Methods
Accuracy =	(TP+TN)/(TP+FP+TN+FN)
F Score =	TP/TP+½(FP+FN)

## Sheet: Table S2
		Data Source			Comparator Methods
Method	Product	Cycles *#	Participants	Timeframe	Method 1 - 'Gold Standard'	Method 2	Method 3	Method 4	Method 5
Oral	Babycomp/Ladycomp		16	Fertile Window -5+2	Ultrasound Follicle Measurement	Urinary Luteinizing Hormone	Temperature, or	Ferning
Oral	Bioself 2000		15	Fertile Window -5+2	Ultrasound Follicle Measurement	Urinary Luteinizing Hormone	Temperature, or	Ferning
Oral	Cyclotest 2 Plus		15	Fertile Window -5+2	Ultrasound Follicle Measurement	Urinary Luteinizing Hormone	Temperature, or	Ferning
Skin (Wrist)	Ava	1194	237	Fertile Window 6 days	Urinary Luteinizing Hormone
Vaginal	OvulaRing	470	158	Day	Ultrasound Follicle Measurement	Urinary Luteinizing Hormone	FSH	Estradiol	Progesterone
Vaginal	VS (OvuSense)	98	24	Day	Ultrasound Follicle Measurement	Urinary Luteinizing Hormone	Oral Temperature
Vaginal	VS (OvuSense)	98	24	Day	Ultrasound Follicle Measurement	Urinary Luteinizing Hormone	Oral Temperature
Vaginal	VS (OvuSense)	98	24	Day	Ultrasound Follicle Measurement	Urinary Luteinizing Hormone	Oral Temperature
Cycles - Notes
*	Original numbers included for papers 18 and 19 were 81 cycles from 21 participants, total data set including all studies 98 cycles from 24 participants
#	It is unclear from paper 13 how many cycles were recorded for each of the subgroups
